# Supplementary material for: Observations on the symbiotic relationship between the caridean shrimp Odontonia sibogae (Bruce, 1972) and its ascidian host Herdmania momus (Savigny, 1816)
Source: PLoS One. 2018 Feb 21;13(2):e0192045. doi: 10.1371/journal.pone.0192045 (PMC5821439; doi:10.1371/journal.pone.0192045)
Supplement: S1 Datafile — (XLSX) [file pone.0192045.s002.xlsx]

## Sheet: PLoS One Excel Main Datafile
Site	Date	Species	Sex	Carapac length (mm)
Kisuski Water sports jetties	2015-06-18	Odontonia sibogae	female	5.87
Kisuski Water sports jetties	2015-08-18	Odontonia sibogae	female	6.69
Kisuski Water sports jetties	2015-08-18	Odontonia sibogae	female	unknown
Kisuski Water sports jetties	2015-08-18	Odontonia sibogae	female	6.31
Kisuski Water sports jetties	2015-08-18	Odontonia sibogae	male	6.29
Kisuski Water sports jetties	2015-08-18	Odontonia sibogae	undetermined	unknown
Kisuski Water sports jetties	2015-08-18	Odontonia sibogae	undetermined	unknown
Kisuski Water sports jetties	2015-08-18	Odontonia sibogae	undetermined	unknown
Kisuski Water sports jetties	2015-08-18	Odontonia sibogae	female	unknown
Kisuski Water sports jetties	2015-08-18	Odontonia sibogae	female	5.31
Kisuski Water sports jetties	2015-08-18	Odontonia sibogae	female	6.46
Kisuski Water sports jetties	2015-08-18	Odontonia sibogae	female	7.39
Kisuski Water sports jetties	2015-08-18	Odontonia sibogae	male	unknown
Kisuski Water sports jetties	2015-08-18	Odontonia sibogae	female	5.53
Kisuski Water sports jetties	2015-08-18	Odontonia sibogae	female	5.64
Kisuski Water sports jetties	2015-08-18	Odontonia sibogae	undetermined	5.66
Kisuski Water sports jetties	2015-08-18	Odontonia sibogae	female	unknown
Kisuski Water sports jetties	2015-08-18	Dactylonia ascidicola	female	3.17
Kisuski Water sports jetties	2015-08-18	Dactylonia ascidicola	male	unknown
Kisuski Water sports jetties	2015-08-18	Dactylonia ascidicola	female	unknown
Kisuski Water sports jetties	2015-08-19	Odontonia sibogae	male	5.62
Kisuski Water sports jetties	2015-08-19	Odontonia sibogae	female	5.85
Kisuski Water sports jetties	2015-08-19	Odontonia sibogae	male	5.87
Kisuski Water sports jetties	2015-08-19	Odontonia sibogae	female	unknown
Kisuski Water sports jetties	2015-08-19	Odontonia sibogae	female	6.53
Kisuski Water sports jetties	2015-08-19	Odontonia sibogae	male	5.77
Kisuski Water sports jetties	2015-08-19	Odontonia sibogae	female	6.62
Kisuski Water sports jetties	2015-08-19	Odontonia sibogae	male	6.18
Kisuski Water sports jetties	2015-08-19	Odontonia sibogae	male	4.96
Kisuski Water sports jetties	2015-08-19	Odontonia sibogae	undetermined	unknown
Kisuski Water sports jetties	2015-08-19	Odontonia sibogae	female	unknown
Kisuski Water sports jetties	2015-08-19	Odontonia sibogae	undetermined	5
Kisuski Water sports jetties	2015-08-19	Odontonia sibogae	female	4.28
Kisuski Water sports jetties	2015-08-19	Odontonia sibogae	female	unknown
Kisuski Water sports jetties	2015-08-19	Odontonia sibogae	undetermined	unknown
Kisuski Water sports jetties	2015-08-19	Odontonia sibogae	undetermined	unknown
Kisuski Water sports jetties	2015-08-23	Odontonia sibogae	female	5.82
Kisuski Water sports jetties	2015-08-23	Odontonia sibogae	female	6.05
Kisuski Water sports jetties	2015-08-23	Odontonia sibogae	male	5.24
Kisuski Water sports jetties	2015-08-23	Odontonia sibogae	female	5.68
Kisuski Water sports jetties	2015-08-31	Odontonia sibogae	female	6.05
Kisuski Water sports jetties	2015-08-31	Odontonia sibogae	undetermined	5.5
Kisuski Water sports jetties	2015-08-31	Odontonia sibogae	female	unknown
Kisuski Water sports jetties	2016-05-17	Odontonia sibogae	female	6.55
Kisuski Water sports jetties	2016-05-17	Odontonia sibogae	male	5.67
Kisuski Water sports jetties	2016-05-17	Odontonia sibogae	female	4.88
Kisuski Water sports jetties	2016-05-17	Odontonia sibogae	male	6.84
Kisuski Water sports jetties	2016-05-17	Odontonia sibogae	male	5.76
Kisuski Water sports jetties	2016-05-17	Odontonia sibogae	female	3.24
Kisuski Water sports jetties	2016-05-17	Odontonia sibogae	female	2.86
Kisuski Water sports jetties	2016-05-17	Dactylonia ascidicola	female	2.65
Kisuski Water sports jetties	2016-05-17	Dactylonia ascidicola	female	2.67
Kisuski Water sports jetties	2016-06-05	Odontonia sibogae	male	3.69
Kisuski Water sports jetties	2016-06-05	Odontonia sibogae	undetermined	4.51
Kisuski Water sports jetties	2016-06-05	Odontonia sibogae	female	4.96
Kisuski Water sports jetties	2016-06-05	Odontonia sibogae	female	5.08
Kisuski Water sports jetties	2016-06-05	Odontonia sibogae	female	5.12
Kisuski Water sports jetties	2016-06-05	Odontonia sibogae	female	6.8
Kisuski Water sports jetties	2016-06-05	Odontonia sibogae	male	4.97
Kisuski Water sports jetties	2016-06-05	Odontonia sibogae	female	3.53
Kisuski Water sports jetties	2016-06-05	Odontonia sibogae	female	3.99
Kisuski Water sports jetties	2016-06-05	Odontonia sibogae	male	4.37
Kisuski Water sports jetties	2016-06-05	Odontonia sibogae	female	4.9
Kisuski Water sports jetties	2016-06-05	Odontonia sibogae	female	5
Kisuski Water sports jetties	2016-06-05	Odontonia sibogae	female	3.84
Kisuski Water sports jetties	2016-06-05	Dactylonia ascidicola	female	4.01
Kisuski Water sports jetties	2016-06-27	Odontonia sibogae	female	6.56
Kisuski Water sports jetties	2016-06-27	Odontonia sibogae	female	5.21
Kisuski Water sports jetties	2016-06-27	Dactylonia ascidicola	female	3.44
Kisuski Water sports jetties	2016-06-27	Dactylonia ascidicola	male	2.94
Kisuski Water sports jetties	2016-08-10	Odontonia sibogae	female	6.21
Kisuski Water sports jetties	2016-08-10	Odontonia sibogae	female	6.69
Kisuski Water sports jetties	2016-08-10	Odontonia sibogae	female	7.09
Kisuski Water sports jetties	2016-08-10	Odontonia sibogae	male	6.66
North Beach- Sea Scouts platform	2015-08-17	Odontonia sibogae	female	6.8
North Beach- Sea Scouts platform	2015-08-17	Odontonia sibogae	male	5.58
North Beach- Sea Scouts platform	2015-08-17	Odontonia sibogae	female	4.81
North Beach- Sea Scouts platform	2015-08-17	Odontonia sibogae	female	3.41
North Beach- Sea Scouts platform	2015-08-17	Odontonia sibogae	male	5.61
North Beach- Sea Scouts platform	2015-08-17	Odontonia sibogae	undetermined	5.22
North Beach- Sea Scouts platform	2015-08-17	Odontonia sibogae	female	unknown
North Beach- Sea Scouts platform	2015-08-17	Odontonia sibogae	male	4.62
North Beach- Sea Scouts platform	2015-08-17	Odontonia sibogae	female	unknown
North Beach- Sea Scouts platform	2015-08-17	Odontonia sibogae	male	unknown
North Beach- Sea Scouts platform	2015-08-17	Odontonia sibogae	female	unknown
North Beach- Floating Jetties	2015-08-17	Odontonia sibogae	female	5.68
Kisuski Water sports	2015-08-18	Odontonia sibogae	male	4.73
Eilat Marina	2015-12-27	Odontonia sibogae	male	4.08
Eilat Marina	2016-02-16	Odontonia sibogae	female	6.28
Eilat Marina	2016-02-16	Odontonia sibogae	male	4.71
Eilat Marina	2016-02-16	Odontonia sibogae	female	5.55
Eilat Marina	2016-02-16	Odontonia sibogae	female	6.03
Eilat Marina	2016-02-16	Odontonia sibogae	female	8.46
Eilat Marina	2016-02-16	Odontonia sibogae	female	4.38
Eilat Marina	2016-03-10	Odontonia sibogae	female	7.23
Eilat Marina	2016-03-10	Odontonia sibogae	male	7.2
Eilat Marina	2016-03-01	Odontonia sibogae	female	6.1
Eilat Marina	2016-03-01	Odontonia sibogae	male	5.8
Eilat Marina	2016-05-15	Odontonia sibogae	male	6.87
Eilat Marina	2016-05-15	Odontonia sibogae	male	7.18
Artificial coral Nursery	2016-05-09	Odontonia sibogae	female	6.09
Artificial coral Nursery	2016-05-09	Odontonia sibogae	male	4.77
Artificial coral Nursery	2016-05-09	Odontonia sibogae	female	5.13
Artificial coral Nursery	2016-05-09	Odontonia sibogae	female	4.46
Sun Boat	2016-07-04	Odontonia sibogae	female	5.47
Sun Boat	2016-07-04	Odontonia sibogae	male	4.81
Sun Boat	2016-07-04	Odontonia sibogae	female	6.36
Sun Boat	2016-07-04	Odontonia sibogae	male	4.35
